# Supplementary material for: Distinct Molecular Epidemiology, Transmission Patterns, and Resistance Mutations of HIV-1 Subtypes A1, A6, and A7 in Bulgaria
Source: Microorganisms. 2025 May 12;13(5):1108. doi: 10.3390/microorganisms13051108 (PMC12114506; doi:10.3390/microorganisms13051108)
Supplement: Supplementary file 1 [file microorganisms-13-01108-s001.zip]

Archive with 1 entries (1 files):
- microorganisms-3584975-supplementary.pdf
